# Supplementary material for: Antidepressive-like Behavior-Related Metabolomic Signatures of Sigma-1 Receptor Knockout Mice
Source: Biomedicines. 2022 Jul 1;10(7):1572. doi: 10.3390/biomedicines10071572 (PMC9313356; doi:10.3390/biomedicines10071572)
Supplement: Supplementary file 1 [file biomedicines-10-01572-s001.zip]

Archive with 1 entries (1 files):
- biomedicines-1754556-supplementary.pdf
